# Supplementary material for: Cyclosporine A-Loaded Ternary Solid Dispersion Prepared with Fine Droplet Drying Process for Improvement of Storage Stability and Oral Bioavailability
Source: Pharmaceutics. 2023 Feb 8;15(2):571. doi: 10.3390/pharmaceutics15020571 (PMC9965122; doi:10.3390/pharmaceutics15020571)
Supplement: Supplementary file 1 [file pharmaceutics-15-00571-s001.zip]

Archive with 1 entries (1 files):
- pharmaceutics-2145489-supplementary.pdf
